# Supplementary material for: Development and Validation of a Simple Method to Quantify Contents of Phospholipids in Krill Oil by Fourier-Transform Infrared Spectroscopy
Source: Foods. 2021 Dec 24;11(1):41. doi: 10.3390/foods11010041 (PMC8750116; doi:10.3390/foods11010041)
Supplement: Supplementary file 1 [file foods-11-00041-s001.zip]

Archive with 1 entries (1 files):
- foods-1503490-supplementary.pdf
